# Supplementary material for: The impact of blockchain adoption on supply chain financing and E-commerce platform dynamics
Source: PLoS One. 2026 Jan 2;21(1):e0339597. doi: 10.1371/journal.pone.0339597 (PMC12758829; doi:10.1371/journal.pone.0339597)
Supplement: S1 Appendix — (TEX) [file pone.0339597.s002.tex]

% Template for PLoS
% Version 3.6 Aug 2022
%
% % % % % % % % % % % % % % % % % % % % % %
%
% -- IMPORTANT NOTE
%
% This template contains comments intended 
% to minimize problems and delays during our production 
% process. Please follow the template instructions
% whenever possible.
%
% % % % % % % % % % % % % % % % % % % % % % % 
%
% Once your paper is accepted for publication, 
% PLEASE REMOVE ALL TRACKED CHANGES in this file 
% and leave only the final text of your manuscript. 
% PLOS recommends the use of latexdiff to track changes during review, as this will help to maintain a clean tex file.
% Visit https://www.ctan.org/pkg/latexdiff?lang=en for info or contact us at latex@plos.org.
%
%
% There are no restrictions on package use within the LaTeX files except that no packages listed in the template may be deleted.
%
% Please do not include colors or graphics in the text.
%
% The manuscript LaTeX source should be contained within a single file (do not use \input, \externaldocument, or similar commands).
%
% % % % % % % % % % % % % % % % % % % % % % %
%
% -- FIGURES AND TABLES
%
% Please include tables/figure captions directly after the paragraph where they are first cited in the text.
%
% DO NOT INCLUDE GRAPHICS IN YOUR MANUSCRIPT
% - Figures should be uploaded separately from your manuscript file. 
% - Figures generated using LaTeX should be extracted and removed from the PDF before submission. 
% - Figures containing multiple panels/subfigures must be combined into one image file before submission.
% For figure citations, please use "Fig" instead of "Figure".
% See http://journals.plos.org/plosone/s/figures for PLOS figure guidelines.
%
% Tables should be cell-based and may not contain:
% - spacing/line breaks within cells to alter layout or alignment
% - do not nest tabular environments (no tabular environments within tabular environments)
% - no graphics or colored text (cell background color/shading OK)
% See http://journals.plos.org/plosone/s/tables for table guidelines.
%
% For tables that exceed the width of the text column, use the adjustwidth environment as illustrated in the example table in text below.
%
% % % % % % % % % % % % % % % % % % % % % % % %
%
% -- EQUATIONS, MATH SYMBOLS, SUBSCRIPTS, AND SUPERSCRIPTS
%
% IMPORTANT
% Below are a few tips to help format your equations and other special characters according to our specifications. For more tips to help reduce the possibility of formatting errors during conversion, please see our LaTeX guidelines at http://journals.plos.org/plosone/s/latex
%
% For inline equations, please be sure to include all portions of an equation in the math environment.  For example, x$^2$ is incorrect; this should be formatted as $x^2$ (or $\mathrm{x}^2$ if the romanized font is desired).
%
% Do not include text that is not math in the math environment. For example, CO2 should be written as CO\textsubscript{2} instead of CO$_2$.
%
% Please add line breaks to long display equations when possible in order to fit size of the column. 
%
% For inline equations, please do not include punctuation (commas, etc) within the math environment unless this is part of the equation.
%
% When adding superscript or subscripts outside of brackets/braces, please group using {}.  For example, change "[U(D,E,\gamma)]^2" to "{[U(D,E,\gamma)]}^2". 
%
% Do not use \cal for caligraphic font.  Instead, use \mathcal{}
%
% % % % % % % % % % % % % % % % % % % % % % % % 
%
% Please contact latex@plos.org with any questions.
%
% % % % % % % % % % % % % % % % % % % % % % % %

\documentclass[10pt,letterpaper]{article}
\usepackage[top=0.85in,left=2.75in,footskip=0.75in]{geometry}

% amsmath and amssymb packages, useful for mathematical formulas and symbols
\usepackage{amsmath,amssymb}

% Use adjustwidth environment to exceed column width (see example table in text)
\usepackage{changepage}

% textcomp package and marvosym package for additional characters
\usepackage{textcomp,marvosym}

% cite package, to clean up citations in the main text. Do not remove.
\usepackage{cite}

% Use nameref to cite supporting information files (see Supporting Information section for more info)
\usepackage{nameref,hyperref}

% line numbers
\usepackage[right]{lineno}

% ligatures disabled
\usepackage[nopatch=eqnum]{microtype}
\DisableLigatures[f]{encoding = *, family = * }

% color can be used to apply background shading to table cells only
\usepackage[table]{xcolor}

% array package and thick rules for tables
\usepackage{array}

\usepackage{soul}
\soulregister\cite1
\soulregister\ref1 

\usepackage{graphicx}

\usepackage{tabularx, multirow}

\usepackage[caption=false,font=normalsize,labelfont=sf,textfont=sf]{subfig}

\usepackage{titlesec}
\titleformat{\paragraph}[block] % 使标题成为块级元素，自动换行
  {\normalfont\bfseries}        % 标题样式
  {\theparagraph}               % 标题编号
  {1em}                         % 标题与正文之间的水平间距
  {}           
\titlespacing*{\paragraph}{0pt}{1ex}{1em}

\usepackage{amsthm}
\newtheorem{proposition}{Proposition}

% create "+" rule type for thick vertical lines
\newcolumntype{+}{!{\vrule width 2pt}}

% create \thickcline for thick horizontal lines of variable length
\newlength\savedwidth
\newcommand\thickcline[1]{%
  \noalign{\global\savedwidth\arrayrulewidth\global\arrayrulewidth 2pt}%
  \cline{#1}%
  \noalign{\vskip\arrayrulewidth}%
  \noalign{\global\arrayrulewidth\savedwidth}%
}

% \thickhline command for thick horizontal lines that span the table
\newcommand\thickhline{\noalign{\global\savedwidth\arrayrulewidth\global\arrayrulewidth 2pt}%
\hline
\noalign{\global\arrayrulewidth\savedwidth}}


% Remove comment for double spacing
%\usepackage{setspace} 
%\doublespacing

% Text layout
\raggedright
\setlength{\parindent}{0.5cm}
\textwidth 5.25in 
\textheight 8.75in

% Bold the 'Figure #' in the caption and separate it from the title/caption with a period
% Captions will be left justified
\usepackage[aboveskip=1pt,labelfont=bf,labelsep=period,justification=raggedright,singlelinecheck=off]{caption}
\renewcommand{\figurename}{Fig}

% Use the PLoS provided BiBTeX style
\bibliographystyle{plos2015}

% Remove brackets from numbering in List of References
\makeatletter
\renewcommand{\@biblabel}[1]{\quad#1.}
\makeatother


% Header and Footer with logo
\usepackage{lastpage,fancyhdr,graphicx}
\usepackage{epstopdf}
%\pagestyle{myheadings}
\pagestyle{fancy}
\fancyhf{}
%\setlength{\headheight}{27.023pt}
%\lhead{\includegraphics[width=2.0in]{PLOS-submission.eps}}
\rfoot{\thepage/\pageref{LastPage}}
\renewcommand{\headrulewidth}{0pt}
\renewcommand{\footrule}{\hrule height 2pt \vspace{2mm}}
\fancyheadoffset[L]{2.25in}
\fancyfootoffset[L]{2.25in}
\lfoot{\today}

%% Include all macros below

\newcommand{\lorem}{{\bf LOREM}}
\newcommand{\ipsum}{{\bf IPSUM}}

%% END MACROS SECTION


\begin{document}
\vspace*{0.2in}


\section*{Appendix.}

\subsection*{Proof of Proposition 1.} 
Firstly, by bringing the demand functions $\begin{cases} Q_Z = 1 + \frac{p_D - p_P + \gamma (s_P - s_M)}{\alpha_Z - 1}\\ Q_D = \frac{p_P - \alpha_Z p_D + \gamma (\alpha_Z s_M - s_P)}{\alpha_Z - 1} \end{cases}$ into the profit function of the e-commerce platform, the Hessian matrix of the profit function of the e-commerce platform regarding $s_P$ and $p_P$ can be obtained:
\begin{eqnarray}	
	H
	=
	\begin{bmatrix}
		\frac{\partial^2{\varOmega^{NZB}}}{\partial s_P^2} & \frac{\partial^2{\varOmega^{NZB}}}{\partial s_P \partial p_P}\\
		\frac{\partial^2{\varOmega^{NZB}}}{\partial p_P \partial s_P} & \frac{\partial^2{\varOmega^{NZB}}}{\partial p_P^2} \\
	\end{bmatrix}
	=
	\begin{bmatrix}
		- k & \frac{\gamma}{\alpha_Z - 1}\\
		\frac{\gamma}{\alpha_Z - 1} & \frac{- 2}{\alpha_Z -1} \\
	\end{bmatrix},
\end{eqnarray}

Due to the first-order sequential principal subequation $H_1 = - k<0$, when the second-order sequential principal subequation $H_2 = \frac{2 k (\alpha_Z -1) - \gamma^2}{(\alpha_Z -1)^2} > 0$, the Hessian matrix is negatively definite. Therefore, when $\alpha_Z > 1+ \frac{\gamma^2}{2 k}$, the profit function of the e-commerce platform is a joint concave function with respect to $s_P$ and $p_P$.

According to the inverse induction method, the first-order partial derivative of $s_P$ and $p_P$ in the profit function of the e-commerce platform are:
\begin{eqnarray}
\begin{cases}
\frac{\partial \varOmega^{NZB}}{\partial s_P} = \frac{\gamma (p_P - \omega)}{\alpha_Z - 1} - k s_P\\
\frac{\partial \varOmega^{NZB}}{\partial p_P} = 1+ \frac{p_D + \omega - 2 p_P + \gamma (s_P - s_M)}{\alpha_Z - 1}
\end{cases},
\label{eq44}
\end{eqnarray}

Letting $\frac{\partial \varOmega^{NZB}}{\partial s_P} = 0$ and $\frac{\partial \varOmega^{NZB}}{\partial p_P} = 0$, we can obtain
\begin{eqnarray}
\begin{cases}
s_P^{NZB+} (s_M) = \frac{\gamma (m_1 + p_D - \omega - \gamma s_M)}{l_1}\\
p_P^{NZB+} (s_M) = \omega + \frac{m_1 k(m_1 + p_D - \omega - \gamma s_M)}{l_1}
\end{cases},
\label{eq45}
\end{eqnarray}
where $m_1 = \alpha_Z -1$, $l_1 = 2 m_1 k - \gamma^2$.

According to the inverse induction method, combined with Eq \ref{eq45} and the profit function of the manufacturer,  the first-order partial derivative of $s_M$ can be obtained as follow:
\begin{eqnarray}
\label{eq46}
\frac{\partial \varPi^{NZB}}{\partial s_M} = \gamma (p_D - c n_1) - s_M k + \frac{\gamma k (p_D - \omega)}{l_1},
\end{eqnarray}

From $\frac{\partial^2 \varPi^{NZB}}{\partial S_M^2} = - k < 0$, it can be seen that the profit function of the manufacturer is a $s_M$-concave function. Letting $\frac{\partial \varPi^{NZB}}{\partial s_M} = 0$, the optimal solution $s_M^{NZB*}$ for ${s_M}$ can be obtained:
\begin{eqnarray}
\label{eq47}
s_M^{NZB*} = \beta h_1,
\end{eqnarray}
where $n_1 = 1 + r_B$, $h_1 = \frac{p_D - \omega}{l_1} + \frac{p_D - c n_1}{k}$.

Substitute Eq \ref{eq47} into Eq \ref{eq45}, the optimal solutions $p_{P}^{NZB*}$ and $s_{P}^{NZB*}$ for $p_P$ and $s_P$ can be obtained:
\begin{eqnarray}
\begin{cases}
p_{P}^{NZB*} = \omega + \frac{m_1 g_1 k}{l_1}\\
s_{P}^{NZB*} = \frac{\gamma g_1}{l_1}
\end{cases},
\label{eq48}
\end{eqnarray}
where $g_1 = m_1 + p_D -\omega - \gamma^2 h_1$.


\subsection*{Proof of Proposition 3.} 
Firstly, by bringing the demand functions $\begin{cases} Q_F = 1 + \frac{p_D - p_M + \gamma (s_P - s_M)}{\alpha_F - 1}\\ Q_D = \frac{p_M - \alpha_F p_D + \gamma (\alpha_F s_M - s_P)}{\alpha_F - 1} \end{cases}$ into the profit function of the e-commerce platform, and find the first partial derivative of the service level $s_P$:
\begin{eqnarray}
\label{eq49}
\frac{\partial \varOmega^{NFB}}{\partial s_P} = \frac{\phi \gamma p_M}{\alpha_F - 1} - k s_P,
\end{eqnarray}

From $\frac{\partial^2 \varOmega^{NFB}}{\partial S_P^2} = - k < 0$, the profit function of the e-commerce platform is a concave function. So, letting $\frac{\partial \varOmega^{NFB}}{\partial s_P} = 0$, we can obtain:
\begin{eqnarray}
\label{eq50}
s_P^{NFB+} (p_M) = \frac{\phi \gamma p_M}{m_1 k},
\end{eqnarray}

Next, putting Eq \ref{eq50} into the demand function and the profit function of the manufacturer, getting the Hessian matrix of the profit function of the manufacturer with respect to $s_M$ and $p_M$ is:
\begin{eqnarray}	
	H
	=
	\begin{bmatrix}
		\frac{\partial^2{\varPi^{NFB}}}{\partial s_M^2} & \frac{\partial^2{\varPi^{NFB}}}{\partial s_M \partial p_M}\\
		\frac{\partial^2{\varPi^{NFB}}}{\partial p_M \partial s_M} & \frac{\partial^2{\varPi^{NFB}}}{\partial p_M^2} \\
	\end{bmatrix}
	=
	\begin{bmatrix}
		- k & - \frac{\gamma (1 - \phi)}{m_1}\\
		- \frac{\gamma (1 - \phi)}{m_1} & \frac{2 (1 - \phi)(\phi \gamma^2 - m_1 k)}{m_1^2 k} \\
	\end{bmatrix},
\end{eqnarray}

Due to the first-order sequential principal subequation $H_1 = -k<0$, when the second-order sequential principal subequation $H_2 = - \frac{(1-\phi) [ 2k(\alpha_F-1)-\gamma^2 (1+\phi) ]}{(\alpha_F-1)^2} >0$, the Hessian matrix is negatively definite. Therefore, when $\alpha_F>1+\frac{\gamma^2 (1+\phi)}{2k}$, the profit function of the manufacturer is a joint convex function with respect to $s_M$ and $p_M$.

The profit function of the manufacturer is used to find the first derivative of $s_M$ and $p_M$ respectively in parallel solution:
\begin{eqnarray}
\begin{cases}
\frac{\partial \varPi^{NFB}}{\partial s_M} = \gamma (p_D - c n_1) + \frac{\gamma (p_D - n_3 p_M)}{m_1} - k s_M = 0\\
\frac{\partial \varPi^{NFB}}{\partial p_M} = \frac{n_3 (m_1 + p_D - \gamma s_M)}{m_1} - \frac{(m_1 k - \phi \gamma^2)(2 n_3 p_M - p_D)}{m_1^2 k} = 0
\end{cases},
\label{eq52}
\end{eqnarray}
where $n_3 = 1 - \phi$.

The optimal solution of the $s_M$ and $p_M$ obtained:
\begin{eqnarray}
\begin{cases}
s_{M}^{NFB*} = \frac{\gamma g_3}{k}\\
p_{M}^{NFB*} = \frac{m_1 h_3}{l_2}
\end{cases},
\label{eq53}
\end{eqnarray}
where $l_2 = 2 m_1 k - \gamma^2 (1 + \phi)$, $h_3 = k(m_1 + p_D) - \gamma^2 (p_D - c n_1) + \frac{p_D (m_1 k - \gamma^2)}{n_3 m_1}$, $g_3 = \frac{p_D}{m_1} + p_D - cn_1 - \frac{n_3 h_3}{l_2}$.

Finally, substituting $p_M^{NFB*}$ from Eq \ref{eq53} back into Eq \ref{eq50}, we obtain the optimal service level for the e-commerce platform:
\begin{eqnarray}
\label{eq54}
s_{P}^{NFB*} = \frac{\phi \gamma h_3}{k l_2}.
\end{eqnarray}


\subsection*{Proof of Proposition 5.} 
By bringing the demand functions $\begin{cases} Q_S = 1 + \frac{p_D - p_M}{\alpha_S - 1}\\ Q_D = \gamma s_M + \frac{p_M - \alpha_S p_D}{\alpha_S - 1} \end{cases}$ into the profit function of the manufacturer, the Hessian matrix of the profit function of the manufacturer with respect to $s_M$ and $p_M$ can be obtained:
\begin{eqnarray}	
	H
	=
	\begin{bmatrix}
		\frac{\partial^2{\varPi^{NSB}}}{\partial s_M^2} & \frac{\partial^2{\varPi^{NSB}}}{\partial s_M \partial p_M}\\
		\frac{\partial^2{\varPi^{NSB}}}{\partial p_M \partial s_M} & \frac{\partial^2{\varPi^{NSB}}}{\partial p_M^2} \\
	\end{bmatrix}
	=
	\begin{bmatrix}
		- 2k & 0\\
		0 & - \frac{2(1-\phi)}{\alpha_S -1} \\
	\end{bmatrix},
\end{eqnarray}

Due to the first-order sequential principal subequation $H_1 = -2k<0$, when the second-order sequential principal subequation $H_2 = -\frac{4k(1-\phi)}{\alpha_S-1}>0$, the Hessian matrix is negatively definite. Therefore, when $\alpha_S>1$, the profit function of the manufacturer is a joint concave function with respect to $s_M$ and $p_M$.

The profit function of the manufacturer is used to find the first derivative of $s_M$ and $p_M$ respectively in parallel solution:
\begin{eqnarray}
\begin{cases}
\frac{\partial \varPi^{NSB}}{\partial s_M} = \gamma (p_D - c n_1) - 2 k s_M = 0\\
\frac{\partial \varPi^{NSB}}{\partial p_M} = \frac{p_D - n_3(2 p_M - p_D - m_1)}{m_1} = 0
\end{cases},
\label{eq56}
\end{eqnarray}

The optimal solution of $s_M$ and $p_M$ can be obtained:
\begin{eqnarray}
\begin{cases}
s_{M}^{NSB*} = \frac{\gamma (p_D - c n_1)}{2 k}\\
p_{M}^{NSB*} = \frac{h_5}{2}
\end{cases},
\label{eq57}
\end{eqnarray}
where $h_5 = m_1 + p_D + \frac{p_D}{n_3}$.


\end{document}
